# Supplementary material for: A lipophilic cation protects crops against fungal pathogens by multiple modes of action
Source: Nat Commun. 2020 Mar 30;11:1608. doi: 10.1038/s41467-020-14949-y (PMC7105494; doi:10.1038/s41467-020-14949-y)
Supplement: Supplementary file 5 — Source Data [file 41467_2020_14949_MOESM5_ESM.xlsx]

## Sheet: Fig1a
Fig. 1a_C12-G+ and plate growth of Z. tritici
	ug/ml			Integrated signal	Integrated background	Background corrected		% of control		Average percentage	STDEV			Average control value:	3.94527e+06
	0			5369246	1913996	3455250		87.5796		99.6211	16.1726
	0			5156151	1636420	3519731		89.214
	0			5045277	1675112	3370165		85.423
	0.1			4830244	1391637	3438607		87.1578		104.695	18.3862
	0.1			4532285	1191394	3340891		84.681
	0.1			4906081	1476943	3429138		86.9178
	0.2			5220785	1657653	3563132		90.3141		106.322	16.9452
	0.2			5098436	1541356	3557080		90.1607
	0.2			4880717	1506234	3374483		85.5324
	0.3			4951165	1621392	3329773		84.3992		98.6332	9.98816
	0.3			5489232	1525206	3964026		100.475
	0.3			5357839	1552355	3805484		96.4569
	0.4			4997337	1773474	3223863		81.7147		100.504	13.6219
	0.4			5398894	1677713	3721181		94.3201
	0.4			5016734	1480428	3536306		89.6341
	0.5			4946167	1358623	3587544		90.9329		97.6212	13.793
	0.5			4941084	1463020	3478064		88.1579
	0.5			4784718	1541067	3243651		82.2163
	0.6			4848740	1656565	3192175		80.9115		97.1491	24.1225
	0.6			4089078	1379227	2709851		68.6861
	0.6			4259078	1263729	2995349		75.9226
	0.7			4360891	1533927	2826964		71.6546		50.3182	23.7509
	0.7			4597616	1374960	3222656		81.6841
	0.7			4085933	1389087	2696846		68.3565
	0.8			3301842	1322923	1978919		50.1593		39.3694	10.5605
	0.8			3627698	1598986	2028712		51.4214
	0.8			3520802	1526345	1994457		50.5532
	0.9			2775760	1296114	1479646		37.5043		27.6964	15.6562
	0.9			3541287	1518627	2022660		51.268
	0.9			3074297	1398029	1676268		42.4881
	1			1934549	1365049	569500		14.435		10.9787	5.87677
	1			2048109	1274745	773364		19.6023
	1			1855176	1191921	663255		16.8114
	1.1			1548632	1364913	183719		4.65669		8.85571	6.92211
	1.1			1803785	1489965	313820		7.95434
	1.1			1966492	1264188	702304		17.8012
	1.2			1768765	1649425	119340		3.02489		2.34013	1.77327
	1.2			1421404	1261264	160140		4.05904
	1.2			1740154	1541441	198713		5.03674
	1.3			1427728	1319608	108120		2.7405		1.46228	1.48841
	1.3			1713090	1607588	105502		2.67414
	1.3			1288923	1151920	137003		3.47259
	0			6592889	1860361	4732528		119.955
	0			6580547	1827262	4753285		120.481
	0			5679802	1839162	3840640		97.348
	0.1			6474535	1689103	4785432		121.296
	0.1			6604891	1798753	4806138		121.82
	0.1			6307748	1751051	4556697		115.498
	0.2			6608291	2111094	4497197		113.99
	0.2			6799184	1988541	4810643		121.935
	0.2			7037303	2257158	4780145		121.162
	0.3			6074134	1524968	4549166		115.307
	0.3			5621849	1635366	3986483		101.045
	0.3			5669092	1866855	3802237		96.3746
	0.4			5812776	1966832	3845944		97.4825
	0.4			6601015	1933750	4667265		118.3
	0.4			6129928	1749113	4380815		111.04
	0.5			6056607	1423886	4632721		117.425
	0.5			6309499	1919028	4390471		111.285
	0.5			5769290	1955561	3813729		96.6659
	0.6			7348420	2167058	5181362		131.331
	0.6			6364766	2080834	4283932		108.584
	0.6			6256476	2023034	4233442		107.304
	0.7			3161728	1688066	1473662		37.3527
	0.7			3019064	2061318	957746		24.2758
	0.7			3270851	1911633	1359218		34.4519
	0.8			3145272	1817878	1327394		33.6452
	0.8			3276546	1919181	1357365		34.4049
	0.8			2868631	1775752	1092879		27.701
	0.9			1873842	1019626	854216		21.6517
	0.9			2054025	1374603	679422		17.2212
	0.9			1942301	1473968	468333		11.8708
	1			1704709	1385704	319005		8.08576
	1			1692690	1442637	250053		6.33805
	1			1584706	1356311	228395		5.78909
	1.1			2702116	1945990	756126		19.1654
	1.1			2040306	1806148	234158		5.93516
	1.1			2148256	2020484	127772		3.23861
	1.2			2128298	2027165	101133		2.5634
	1.2			1906227	1839281	66946		1.69687
	1.2			1610665	1652128	0		0
	1.3			2200378	2147168	53210		1.3487
	1.3			1649034	1744642	0		0
	1.3			2327249	2376073	0		0

## Sheet: Fig1b
Fig. 1b_Live/dead staining of C12-G+-treated Z. tritici

## Sheet: Fig1c
Fig. 1c_Survival curves of Z. tritici in the presence of C12-G+
T0
	Concentration µg/ml	Total	life	dead
		257	253	4			98.4436
T1h		Total	life	dead
	0	164	160	4			97.561
	5	215	212	3			98.6047
	10	121	119	2			98.3471
	50	278	241	37			86.6906
	100	199	35	164			17.5879
T2h		Total	life	dead
	0	192	189	3			98.4375
	5	186	179	7			96.2366
	10	171	165	6			96.4912
	50	318	248	70			77.9874
	100	159	13	146			8.1761
T3h		Total	life	dead
	0	234	230	4			98.2906
	5	199	195	4			97.9899
	10	241	231	10			95.8506
	50	278	161	117			57.9137
	100	177	15	162			8.47458

## Sheet: Fig1d
Fig. 1d_Effect of C12-G+ on the plasma membrane in Z. tritici

## Sheet: Fig1e
Fig 1e_Cells with abnormal GFP-Sso1 appearance in C12-G+-treated Z. tritici
control
		total	NORMAL	defective		% % defective		Average	STDEV	n
	Experiment 1	65	65	0		0
	Experiment 2	147	147	0		0
	Experiment 3	149	147	2		1.34228		0.447427	0.774967	3
20ugml
	Experiment 1	55	47	8		14.5455		14.3836	1.55731	3
	Experiment 2	149	130	19		12.7517
	Experiment 3	164	138	26		15.8537
50ugml
	Experiment 1	25	13	12		48		49.2562	3.74926	3
	Experiment 2	144	67	77		53.4722
	Experiment 3	108	58	50		46.2963
100ugml
	Experiment 1	98	30	68		69.3878		79.8467	9.14019	3
	Experiment 2	161	26	135		83.8509
	Experiment 3	146	20	126		86.3014

## Sheet: Fig1f
Fig. 1f_Invagination of plasma membrane in C12-G+-treated Z. tritici

## Sheet: Fig1g
Fig. 1g_Propidium iodide staining of C12-G+-treated Z. tritici

## Sheet: Fig1h
Fig. 1h_Propidium iodide staining of C12-G+-treated Z. tritici
control
			total	PI positive		% PI positive			Average	STDEV	n
	Experiment 1		176	13		7.38636
	Experiment 2		304	40		13.1579			7.70279	5.30398	3
	Experiment 3		117	3		2.5641
20ugml
	Experiment 1		460	79		17.1739
	Experiment 2		382	39		10.2094			14.313	3.64473	3
	Experiment 3		135	21		15.5556
50ugml
	Experiment 1		141	31		21.9858
	Experiment 2		434	111		25.576			20.3678	6.17818	3
	Experiment 3		96	13		13.5417
100ugml
	Experiment 1		137	51		37.2263
	Experiment 2		229	90		39.3013			33.1207	8.96824	3
	Experiment 3		127	29		22.8346

## Sheet: Fig1i
Fig. 1i_DiBAC4(3) staining of C12-G+-treated Z. tritici

## Sheet: Fig1j
Fig. 1j_DiBAC4(3) staining of C12-G+-treated Z. tritici

[truncated: 71 more sheets: Fig1k, Fig2a, Fig2b, Fig2c, Fig2d, Fig2e, Fig2f, Fig2g, Fig2h, Fig2i, Fig2j, Fig2k, Fig3a, Fig3b, Fig3c, Fig3d, Fig4a, Fig4b, Fig4c, Fig4d …]
